# Supplementary material for: Tunability of Photovoltaic Functions via Halogen Substitution [(Ade)2 CdX4](X = Cl, Br): A Class of Three-Dimensional Organic–Inorganic Hybrid Materials
Source: Molecules. 2024 Jun 11;29(12):2773. doi: 10.3390/molecules29122773 (PMC11487418; doi:10.3390/molecules29122773)
Supplement: Supplementary file 1 [file molecules-29-02773-s001.zip]

Archive with 1 entries (1 files):
- molecules-2971609-supplementary.pdf
